# Supplementary material for: A call-to-action: integrate a learning health system framework into longitudinal population studies to improve health response in Africa
Source: Health Aff Sch. 2024 Jan 31;2(2):qxae010. doi: 10.1093/haschl/qxae010 (PMC10986289; doi:10.1093/haschl/qxae010)
Supplement: qxae010_Supplementary_Data [file qxae010_Supplementary_Data.zip]

Archive with 2 entries (2 files):
- coi_disclosure_KADENGYE DT.docx
- coi_disclosure-KIRAGGA A.docx
